# Supplementary material for: Complementary DNA Significantly Enhancing Signal Response and Sensitivity of a Molecular Beacon Probe to Aflatoxin B1
Source: Biosensors (Basel). 2023 Jan 28;13(2):195. doi: 10.3390/bios13020195 (PMC9953557; doi:10.3390/bios13020195)
Supplement: Supplementary file 1 [file biosensors-13-00195-s001.zip]

Archive with 1 entries (1 files):
- biosensors-2116089-supplementary.pdf
